# Supplementary material for: QTL Mapping for Pest and Disease Resistance in Cassava and Coincidence of Some QTL with Introgression Regions Derived from Manihot glaziovii
Source: Front Plant Sci. 2017 Jul 21;8:1168. doi: 10.3389/fpls.2017.01168 (PMC5519584; doi:10.3389/fpls.2017.01168)
Supplement: Supplementary file 2 [file DataSheet1.xlsx]

## Sheet: Sheet1
Authors: Inosters Nzuki, Manpreet S. Katari, Jessen V. Bredeson, Esther Masumba, Fortunus Kapinga, Salum Kasele, Geoffrey Mkamilo, Trushar Shah, Jessica B. Lyons, Daniel S. Rokhsar, Steve Rounsley, Alexander A. Myburg and Morag E. Ferguson
Title: QTL Mapping for Pest and Disease Resistance in Cassava and Coincidence of some QTL with Introgression Regions derived from M. glaziovii
Corresponding author: m.ferguson@cgiar.org
Output from ICIM from GACD
TraitID	TraitName	Chromosome	Position	LeftMarker	RightMarker	LOD	PVE(%)	EffectF	EffectM	EffectFM	M(AC)	M(AD)	M(BC)	M(BD)	LeftCI	RightCI	a	d	d/a
1	RN1	5	46	cV:8525472	cV:8297662	2.8674	3.5315	-0.2021	-0.1368	0.1154	1.2727	1.3157	1.4463	1.9507	45.5	47.5	-0.339	-0.2307	0.680531
1	RN1	6	55	cVI:8850841	cVI:7580997	6.2195	6.8261	0.3191	-0.2896	-0.3359	1.3701	2.6211	1.4036	1.3111	54.5	55.5	0.0295	0.67175	22.7712
1	RN1	9	64	cIX:6119567	cIX:5275265	6.1679	6.2502	0.3512	0.3477	0.3631	2.7769	1.3553	1.3483	1.3791	63.5	65.5	0.6989	-0.7262	-1.03906
1	RN1	10	8	cX:211785	cX:2405029	2.8032	1.6867	-0.0862	0.0978	-0.0827	1.3625	1.3323	1.7003	1.3392	1.5	8.5	0.01165	0.16545	14.2017
1	RN1	10	47	cX:12219755	cX:12934219	6.5109	7.1024	0.2674	-0.2785	-0.3171	1.3032	2.4945	1.4025	1.3254	46.5	47.5	-0.0111	0.6342	-57.1351
1	RN1	11	34	cXI:7483911	cXI:7719727	3.935	2.8094	0.1922	-0.1543	-0.1689	1.3944	2.0408	1.3477	1.3186	32.5	34.5	0.0379	0.33775	8.91161
1	RN1	11	58	cXI:15686140	cXI:15799548	3.257	7.8117	-0.3291	0.3845	-0.3866	1.4115	1.4157	2.843	1.3008	57.5	58.5	0.05535	0.7732	13.9693
1	RN1	12	11	cXII:7399696	cXII:12974694	7.8845	9.2929	0.2962	-0.3	-0.3872	1.2909	2.6652	1.473	1.2985	7.5	14.5	-0.0038	0.7744	-203.789
1	RN1	12	30	cXII:16407934	cXII:16811592	7.4156	8.0173	0.3915	-0.3633	-0.3887	1.379	2.883	1.3733	1.3226	29.5	30.5	0.0282	0.77735	27.5656
1	RN1	13	8	cXIII:18216347	cXIII:18138305	9.1157	8.7708	0.3808	-0.3916	-0.3191	1.3508	2.7723	1.2275	1.3726	7.5	8.5	-0.0109	0.6382	-58.5505
1	RN1	16	83	cXVI:18197727	cXVI:18026956	3.5535	1.9571	-0.2326	0.2697	-0.2646	1.4296	1.4194	2.4239	1.3553	82.5	83	0.03715	0.5292	14.245
2	RN2	1	84	cI:2527391	cI:2062081	3.1946	0.5923	0.0947	-0.0677	-0.0739	1.3084	1.5916	1.2667	1.2544	83.5	86.5	0.027	0.14775	5.47222
2	RN2	3	87	cIII:18232404	cIII:19584798	2.7179	0.5074	-0.0653	-0.0616	0.0488	1.2509	1.2765	1.2838	1.5047	72.5	88.5	-0.1269	-0.09765	0.769504
2	RN2	4	58	cIV:12722062	cIV:15281535	11.4367	3.103	0.4037	-0.3851	-0.3944	1.3088	2.8679	1.2903	1.2716	57.5	58.5	0.0186	0.7889	42.414
17	NAL1CBSD_3	4	58	cIV:12722062	cIV:15281535	60.6732	6.092	0.0642	-0.0644	-0.0654	1.0015	1.2611	1.0039	1.0018	56.5	58.5	-0.00015	0.13085	-872.333
2	RN2	5	16	cV:18190826	cV:16520953	2.7891	0.5203	0.0681	0.0554	0.0711	1.5388	1.2858	1.2603	1.2917	1.5	31.5	0.12355	-0.1422	-1.15095
2	RN2	6	27	cVI:16676368	cVI:16482426	12.8268	3.1016	-0.3822	-0.4035	0.3995	1.2963	1.3044	1.2619	2.8679	26.5	27.5	-0.7858	-0.79895	1.01673
2	RN2	6	78	cVI:4229496	cVI:1126402	12.6661	3.1037	-0.3949	0.4042	-0.3828	1.3124	1.2697	2.8679	1.294	77.5	78.5	0.0092	0.7656	83.2174
2	RN2	7	48	cVII:12097412	cVII:11774460	2.6536	0.5224	-0.0785	0.0578	-0.0887	1.2671	1.3289	1.6016	1.3084	47.5	48.5	-0.02065	0.1775	-8.59564
2	RN2	8	41	cVIII:15407368	cVIII:17340613	14.2782	3.1342	-0.3715	-0.406	0.4068	1.3128	1.3112	1.2423	2.8679	40.5	41.5	-0.77755	-0.8136	1.04636
2	RN2	9	78	cIX:3578486	cIX:3405381	8.4275	3.1034	-0.3998	0.3817	-0.3966	1.2755	1.3053	2.8684	1.3117	77.5	78.5	-0.0181	0.79325	-43.826
2	RN2	10	25	cX:3476126	cX:4020340	4.7802	3.1584	-0.4152	0.4145	-0.3637	1.3101	1.2085	2.8679	1.3114	23.5	26.5	-0.00065	0.72745	-1119.15
2	RN2	11	4	cXI:1729245	cXI:1942673	2.7732	0.4988	0.0352	-0.0983	-0.0607	1.2302	1.5482	1.2812	1.3562	3.5	4.5	-0.063	0.1215	-1.92857
2	RN2	11	22	cXI:5653088	cXI:4904507	16.9009	3.1481	0.3667	-0.3864	-0.4221	1.251	2.8679	1.3616	1.2903	21.5	22.5	-0.01965	0.8441	-42.9567
2	RN2	11	58	cXI:15686140	cXI:15799548	13.4528	3.1159	-0.4117	0.3894	-0.3877	1.2692	1.2658	2.8679	1.3139	57.5	58.5	-0.02235	0.7753	-34.689
2	RN2	12	30	cXII:16407934	cXII:16811592	11.0481	3.1106	0.405	-0.3818	-0.391	1.3222	2.8679	1.2943	1.2758	29.5	30.5	0.0232	0.7821	33.7112
2	RN2	15	35	cXV:10787713	cXV:10164372	5.8922	1.1703	-0.1287	-0.1156	0.1357	1.3044	1.2643	1.2904	1.7929	31.5	39.5	-0.24425	-0.2713	1.11075
2	RN2	15	50	cXV:7051686	cXV:6678783	14.8446	3.1054	-0.405	0.384	-0.3961	1.2656	1.2898	2.8679	1.3077	49.5	50.5	-0.02105	0.7922	-37.6342
2	RN2	15	67	cXV:4668905	cXV:4187935	7.9561	2.6165	0.4305	-0.4172	-0.4454	1.3099	3.0352	1.3396	1.2833	66.5	67.5	0.0133	0.8908	66.9774
2	RN2	16	49	cXVI:12929832	cXVI:13280482	17.9547	3.1591	-0.4236	0.4078	-0.3619	1.2969	1.2051	2.8679	1.3283	48.5	50.5	-0.0157	0.7239	-46.1083
3	RC1	11	16	cXI:2970283	cXI:4502176	2.691	17.7474	0.3753	-0.3751	-0.3647	2.183	3.6625	2.1618	2.1825	15.5	16.5	0.00025	0.7294	2917.6
3	RC1	12	31	cXII:16811592	cXII:17259527	3.313	8.9708	0.1005	-0.2454	-0.2219	1.9834	2.9181	2.2263	2.2734	30.5	31.5	-0.145	0.4438	-3.06069
3	RC1	16	14	cXVI:4845074	cXVI:4272922	2.8737	7.3275	0.0783	0.2138	-0.0254	2.5833	2.2065	2.4776	1.9991	12.5	14.5	0.2921	0.05085	0.174084
18	NAL1CBSD_6	4	57	cIV:12722062	cIV:15281535	20.7668	7.3763	0.2095	-0.2037	-0.2115	1.0238	1.8543	1.0279	1.0122	56.5	57.5	0.0058	0.4231	72.9483
4	RC2	5	45	cV:8584542	cV:9172040	6.1956	10.1759	-0.577	-0.6007	0.568	2.0202	2.0857	2.0381	4.3755	44.5	45.5	-1.17765	-1.13595	0.96459
4	RC2	13	32	cXIII:15081942	cXIII:8461486	2.92	5.1779	0.0533	-0.1191	-0.2707	1.7979	2.5775	2.2327	1.9295	28.5	39.5	-0.0658	0.5414	-8.22796
5	CHA1CBSD_3	1	50	cI:11122824	cI:11985854	2.6588	13.5368	-0.0488	-0.068	0.1228	1.8354	1.7259	1.6874	2.069	48.5	52.5	-0.1168	-0.24555	2.10231
5	CHA1CBSD_3	3	34	cIII:7350926	cIII:6922624	3.1365	10.1563	-0.0424	-0.1017	0.0465	1.7179	1.8284	1.7098	2.0063	27.5	41.5	-0.1442	-0.093	0.644938
24	NAL2CBSD_6	4	57	cIV:12722062	cIV:15281535	10.1641	6.6589	0.4006	-0.3893	-0.4487	1.0908	2.7668	1.1871	1.0683	55.5	58.5	0.01125	0.8974	79.7689
5	CHA1CBSD_3	10	39	cX:6021216	cX:6901687	2.8882	10.1321	0.0551	0.0299	-0.1175	1.8049	1.9801	1.9296	1.6349	38.5	41.5	0.085	0.23495	2.76412
5	CHA1CBSD_3	13	101	cXIII:1905586	cXIII:446956	2.7521	9.9408	0.121	-0.0314	0.0283	1.9535	1.9596	1.6548	1.7743	95.5	104	0.0896	-0.0567	-0.632813
6	CHA1CBSD_6	7	0	cVII:516601	cVII:311547	4.4514	8.5357	-0.0669	0.2159	-0.0695	2.6751	2.3823	2.9479	2.3771	0	0.5	0.149	0.139	0.932886
6	CHA1CBSD_6	10	10	cX:1438679	cX:2801602	2.8479	4.9622	-0.205	-0.2003	-0.0602	2.0224	2.5435	2.553	2.8331	9.5	12.5	-0.40535	0.1205	-0.297274
6	CHA1CBSD_6	10	52	cX:13710027	cX:14023210	5.3593	15.9853	-0.1642	0.3049	-0.0302	2.7383	2.189	3.1272	2.457	51.5	52.5	0.14065	0.06045	0.42979
6	CHA1CBSD_6	11	58	cXI:15686140	cXI:15799548	3.0642	12.2815	-0.4083	0.4549	-0.2137	2.6992	2.2168	3.9432	2.606	57.5	58.5	0.0466	0.4274	9.17167
6	CHA1CBSD_6	13	6	cXIII:18491666	cXIII:18138321	2.8465	5.1292	-0.099	0.1694	0.0298	2.7295	2.3311	2.868	2.5888	3.5	7.5	0.07035	-0.0596	-0.847193
6	CHA1CBSD_6	18	56	cXVIII:5936170	cXVIII:2671918	3.3209	5.8221	0.2189	-0.2144	-0.1589	2.5865	3.3332	2.4666	2.5775	54.5	57.5	0.0045	0.3179	70.6444
6	CHA1CBSD_6	14	3	cXIV:17460467	cXIV:14998793	2.8343	5.5015	0.1783	0.0197	-0.04	2.7509	2.7916	2.4744	2.3549	2.5	8.5	0.198	0.0801	0.404545
26	NAL2CMD_6	2	64	cII:11106252	cII:10111709	2.501	4.9468	0.1569	-0.0189	-0.1644	1.9849	2.3514	1.9999	1.7089	62.5	69.5	0.138	0.32875	2.38225
19	NAL1CMD_3	3	22	cIII:4402734	cIII:4815170	2.8046	7.2764	-0.1269	0.1484	0.0274	1.8505	1.4987	2.0494	1.8074	19.5	25.5	0.02155	-0.0549	-2.54756
19	NAL1CMD_3	3	5	cIII:761946	cIII:946924	2.7213	8.2285	0.1568	-0.0192	-0.1934	1.7091	2.1343	1.7825	1.4339	4.5	5.5	0.1376	0.3869	2.81177
13	CHA2CMD_3	4	64	cIV:14856476	cIV:15722125	12.1211	2.9555	-0.4209	0.4345	0.4283	2.8321	1.1064	2.8173	2.8049	62.5	65.5	0.0136	-0.85665	-62.989
13	CHA2CMD_3	4	83	cIV:17866448	cIV:17492588	6.5745	1.5504	-0.4034	0.4297	0.4525	2.819	1.0546	2.7208	2.7663	82.5	83.5	0.02635	-0.90495	-34.3435
16	CHA2CGM_6	1	86	cI:2062081	cI:1690103	22.7835	4.1081	-0.3947	0.3924	-0.3687	1.1065	1.0592	2.6333	1.1111	84.5	86.5	-0.0023	0.73745	-320.63
9	CHA1GCM_3	2	28	cII:14143514	cII:13599098	22.0212	6.4231	0.2454	-0.2272	-0.2354	1.0749	2	1.0547	1.0384	27.5	29.5	0.01825	0.4707	25.7918
22	NAL1CGM_6	2	142	cII:915056	cII:737373	4.0577	8.6368	-0.0988	0.1153	-0.1153	1.8267	1.8267	2.2549	1.7937	131.5	142	0.0165	0.2306	13.9758
9	CHA1GCM_3	3	5	cIII:761946	cIII:946924	20.003	6.384	-0.2351	-0.2422	0.2349	1.0455	1.06	1.0458	2	4.5	5.5	-0.47725	-0.46985	0.984494
27	NAL2CGM_3	4	83	cIV:17866448	cIV:17492588	4.4446	10.0364	0.1118	-0.1092	-0.1153	1.1596	1.6086	1.1666	1.1545	82.5	83.5	0.00255	0.23055	90.4118
10	CHA1GCM_6	4	88	cIV:19347016	cIV:19712987	2.7588	5.6565	-0.1116	0.0524	0.0185	1.2548	1.113	1.4411	1.3732	87.5	88.5	-0.0592	-0.03695	0.624155
16	CHA2CGM_6	4	45	cIV:4826000	cIV:8748959	30.417	4.1548	0.3701	0.3696	0.4081	2.6333	1.078	1.077	1.1541	43.5	47.5	0.7396	-0.8162	-1.10357
10	CHA1GCM_6	5	34	cV:13606503	cV:10081367	2.7692	5.3838	0.0829	0.0437	0.0227	1.4716	1.3388	1.2603	1.2184	32.5	34.5	0.1266	-0.04545	-0.359005
27	NAL2CGM_3	5	18	cV:18190826	cV:16520953	2.6771	4.0481	-0.0322	-0.0122	0.0323	1.1638	1.1236	1.1637	1.2525	9.5	23.5	-0.04435	-0.0645	1.45434
27	NAL2CGM_3	5	71	cV:5079126	cV:5024810	2.7749	3.823	0.0246	0.0238	0.0276	1.2392	1.1363	1.1347	1.1423	67.5	72.5	0.04845	-0.05525	-1.14035
27	NAL2CGM_3	5	66	cV:5377909	cV:5429698	2.8765	3.904	0.0069	0.0216	0.0456	1.2493	1.115	1.1443	1.1923	65.5	66.5	0.0285	-0.09115	-3.19825
16	CHA2CGM_6	5	60	cV:6910047	cV:6489415	17.1917	4.1317	-0.3773	0.4055	-0.3775	1.1237	1.0676	2.6333	1.0673	59.5	60.5	0.0282	0.75495	26.7713
9	CHA1GCM_3	5	45	cV:8584542	cV:9172040	20.1914	6.4804	-0.2045	-0.1994	0.2196	1.0672	1.0267	1.037	1.875	44.5	45.5	-0.4039	-0.43925	1.08752
27	NAL2CGM_3	5	45	cV:8584542	cV:9172040	4.2685	10.5554	-0.0815	-0.0932	0.1012	1.1754	1.1594	1.136	1.5247	44.5	45.5	-0.17465	-0.20235	1.1586
10	CHA1GCM_6	6	50	cVI:10466393	cVI:10548192	3.261	7.1055	0.0258	-0.1021	0.0188	1.2698	1.4365	1.1805	1.4224	49.5	50.5	-0.0763	-0.0376	0.492792
27	NAL2CGM_3	6	26	cVI:16635425	cVI:16727681	4.9584	7.8481	0.0153	-0.0225	-0.0722	1.0882	1.2776	1.2022	1.1026	25.5	26.5	-0.0072	0.1445	-20.0694
9	CHA1GCM_3	7	47	cVII:11133408	cVII:12097412	26.8883	6.4044	0.2292	-0.239	-0.2415	1.039	2	1.0636	1.0585	46.5	47.5	-0.00975	0.48305	-49.5436
9	CHA1GCM_3	7	53	cVII:13203793	cVII:13790836	26.357	6.4206	0.2062	-0.2108	-0.2056	1.0423	1.8751	1.0411	1.0516	52.5	53.5	-0.00465	0.41115	-88.4194
9	CHA1GCM_3	7	56	cVII:14388502	cVII:15587269	23.59	6.383	-0.242	-0.2359	0.2359	1.0441	1.0441	1.0563	2	55.5	56.5	-0.47795	-0.47185	0.987237
11	CHA2CBSD_3	2	23	cII:14791352	cII:13888822	3.0196	7.5532	0.1192	0.1191	0.1644	1.855	1.2881	1.2879	1.3784	22.5	23.5	0.2383	-0.3287	-1.37935
17	NAL1CBSD_3	4	63	cIV:14856476	cIV:15722125	54.688	6.092	0.0641	-0.0645	-0.0653	1.0015	1.2611	1.0038	1.0022	61.5	63.5	-0.00035	0.1306	-373.143
17	NAL1CBSD_3	4	60	cIV:15281535	cIV:14856476	52.27	6.0924	0.0641	-0.0645	-0.0654	1.0014	1.2611	1.0039	1.0021	59.5	60.5	-0.00035	0.13075	-373.571
11	CHA2CBSD_3	7	38	cVII:5850494	cVII:7430003	3.4086	9.1152	-0.0669	-0.1269	0.1732	1.4223	1.3297	1.2099	1.81	35.5	40.5	-0.19385	-0.34635	1.78669
11	CHA2CBSD_3	8	56	cVIII:18661440	cVIII:19458800	2.5851	5.8547	-0.0586	-0.114	0.1059	1.3363	1.3525	1.2416	1.6815	55.5	56.5	-0.1726	-0.21185	1.2274
11	CHA2CBSD_3	10	53	cX:14135599	cX:15319838	3.2466	3.2196	-0.0527	0.0975	0.023	1.4041	1.1631	1.4635	1.3146	51.5	55.5	0.04475	-0.04605	-1.02905
11	CHA2CBSD_3	10	59	cX:14135599	cX:15319838	3.4392	4.4482	-0.1166	-0.0487	0.1491	1.4221	1.2212	1.3571	1.7525	57.5	59.5	-0.1652	-0.29815	1.80478
11	CHA2CBSD_3	11	87	cXI:19060880	cXI:19576509	3.7481	8.6388	0.0794	0.0944	0.1477	1.7244	1.2403	1.2702	1.3767	86.5	87.5	0.17385	-0.2953	-1.69859
12	CHA2CBSD_6	8	50	cVIII:16198512	cVIII:17844558	2.9174	5.9136	-0.0692	0.0606	-0.1213	1.633	1.7543	2.014	1.6502	47.5	52.5	-0.0086	0.24255	-28.2035
12	CHA2CBSD_6	17	63	cXVII:19117961	cXVII:18990126	2.7262	6.0934	-0.3354	-0.3468	0.4204	1.8838	1.7365	1.7138	3.2482	62.5	63	-0.6822	-0.84085	1.23256
12	CHA2CBSD_6	18	47	cXVIII:6089207	cXVIII:5764853	2.7933	8.0247	-0.321	0.3187	-0.3654	1.7277	1.8211	3.1005	1.7322	46.5	47.5	-0.00225	0.73085	-324.822
12	CHA2CBSD_6	18	50	cXVIII:5467691	cXVIII:5328493	2.9561	7.1678	-0.3151	0.3184	-0.3764	1.7336	1.8496	3.1168	1.727	49.5	50.5	0.0033	0.7529	228.152
12	CHA2CBSD_6	19	1	cVIII:4424533	cVIII:4374338	2.9143	6.4829	-0.1632	0.0373	0.0037	1.66	1.5779	1.9789	1.9116	0	3.5	-0.1258	-0.0074	0.0588235
8	CHA1CMD_6	4	88	cIV:19347016	cIV:19712987	4.9104	11.5102	0.2334	-0.1723	-0.2062	2.8986	3.6556	2.8442	2.7765	87.5	88.5	0.06105	0.41235	6.7543
13	CHA2CMD_3	4	92	cIV:20212327	cIV:20708578	3.8563	1.2248	0.2452	0.2502	-0.2554	2.7836	2.794	2.804	1.7928	91.5	92.5	0.4954	0.5108	1.03109
20	NAL1CMD_6	4	31	cIV:3388836	cIV:2926462	2.5028	4.1099	0.1585	-0.1395	-0.0292	2.1344	2.4719	1.8759	2.0966	30.5	31.5	0.0189	0.0584	3.08995
26	NAL2CMD_6	4	41	cIV:4385704	cIV:3982367	2.544	6.5409	0.2877	-0.1661	0.0897	2.1347	2.2875	1.3799	1.8914	38.5	41.5	0.12165	-0.17935	-1.47431
13	CHA2CMD_3	4	45	cIV:4826000	cIV:8748959	9.0014	2.9677	-0.4498	-0.4254	-0.4069	1.1064	2.771	2.8198	2.8566	44.5	46.5	-0.8751	0.8139	-0.930065
14	CHA2CMD_6	5	0	cV:20263774	cV:19174870	3.1107	7.7144	-0.1894	0.1149	-0.0419	2.3102	2.164	2.7726	2.4591	0	5.5	-0.07445	0.08365	-1.12357
26	NAL2CMD_6	5	65	cV:5875963	cV:5558092	3.2513	7.5669	-0.0758	-0.2147	-0.0837	1.7597	2.3564	2.0786	2.3406	64.5	65.5	-0.29045	0.16735	-0.576175
13	CHA2CMD_3	5	60	cV:6910047	cV:6489415	2.5029	0.9169	-0.0959	0.1825	0.1129	2.8777	2.287	2.8439	2.7046	58.5	60.5	0.08655	-0.2257	-2.60774
13	CHA2CMD_3	5	48	cV:8477308	cV:8852208	10.3987	2.96	-0.4214	-0.4151	-0.4451	1.1104	2.8308	2.8433	2.7835	47.5	48.5	-0.83655	0.8901	-1.06401
26	NAL2CMD_6	6	35	cVI:14688195	cVI:14682051	2.69	5.3213	0.1973	0.3406	-0.0811	2.2514	1.7323	2.019	1.1756	34.5	37.5	0.5379	0.16215	0.30145
20	NAL1CMD_6	6	30	cVI:16110806	cVI:15579060	2.6695	13.0139	0.127	-0.2807	-0.2976	1.7888	2.9454	2.1299	2.0962	29.5	30.5	-0.1537	0.59515	-3.87215
26	NAL2CMD_6	6	7	cVI:21190632	cVI:19227776	4.3173	11.5688	-0.0585	0.1896	0.3022	2.3704	1.3867	1.8829	2.108	4.5	9.5	0.1312	-0.6044	-4.60671
13	CHA2CMD_3	6	66	cVI:6115955	cVI:6546891	2.7922	0.9904	0.1118	-0.1446	0.2026	2.8007	2.6847	2.1719	2.8662	65.5	66.5	-0.03275	-0.40515	12.371
13	CHA2CMD_3	6	60	cVI:7196510	cVI:5913911	12.9242	3.0844	0.4649	-0.3678	0.4336	2.9037	2.7721	1.1068	2.7096	59.5	60.5	0.09705	-0.8672	-8.9356
13	CHA2CMD_3	6	51	cVI:9837813	cVI:8758637	3.0828	0.5753	0.0668	-0.0399	0.1669	2.9173	2.6635	2.45	2.8636	50.5	53.5	0.02685	-0.3337	-12.4283
25	NAL2CMD_3	7	54	cVII:13790836	cVII:14637766	2.5459	8.3394	0.0998	-0.2897	-0.1768	1.9834	2.9166	2.1375	2.3633	53.5	57.5	-0.18995	0.3537	-1.86207
8	CHA1CMD_6	7	69	cVII:16500760	cVII:16113066	2.531	7.6453	0.0649	0.0125	0.1819	3.2157	2.827	2.7222	3.0609	68.5	70.5	0.0774	-0.3637	-4.69897
26	NAL2CMD_6	7	74	cVII:17329301	cVII:17462102	2.6803	6.5128	-0.0907	-0.0167	0.244	2.0113	1.5567	1.7047	2.2262	73.5	77.5	-0.10745	-0.48805	4.54211
25	NAL2CMD_3	7	83	cVII:18470787	cVII:18646275	2.653	4.5485	-0.0423	0.2243	0.0889	2.5234	1.8972	2.4304	2.1596	82.5	83	0.1819	-0.1777	-0.97691
26	NAL2CMD_6	7	83	cVII:18470787	cVII:18646275	2.5294	4.709	-0.068	0.2083	0.0032	2.1417	1.7189	2.2714	1.8611	82.5	83	0.1403	-0.00625	-0.0445474
26	NAL2CMD_6	7	26	cVII:4438619	cVII:5328958	2.7608	7.2963	-0.0554	-0.0244	-0.2266	1.7017	2.2038	2.2657	1.8613	23.5	30.5	-0.0798	0.45325	-5.67982
21	NAL1CGM_3	7	71	cVII:16113066	cVII:17020311	2.8445	3.3969	0.1029	-0.1251	-0.0923	1.2763	1.7113	1.2553	1.3208	70.5	71.5	-0.02225	0.18475	-8.30337
28	NAL2CGM_6	8	58	cVIII:18950446	cVIII:17913467	2.6874	11.8878	0.0962	0.0099	-0.0586	2.3861	2.4835	2.3108	2.174	55.5	59.5	0.10605	0.1171	1.1042
16	CHA2CGM_6	10	59	cX:14135599	cX:15319838	24.0281	4.1061	-0.3858	-0.369	0.3958	1.1237	1.0701	1.1037	2.6333	57.5	59.5	-0.7548	-0.7916	1.04875
21	NAL1CGM_3	10	57	cX:14135599	cX:15319838	3.8347	10.0781	-0.1337	-0.1227	0.1633	1.3079	1.2265	1.2486	1.8206	54.5	58.5	-0.25635	-0.3267	1.27443
16	CHA2CGM_6	10	13	cX:1438679	cX:2801602	23.4291	4.0859	0.3859	0.3871	0.3798	2.6333	1.0995	1.102	1.0874	11.5	14.5	0.77295	-0.7596	-0.982729
22	NAL1CGM_6	10	63	cX:15328439	cX:14404495	3.0931	8.0428	-0.1295	0.0515	-0.1343	1.736	1.9016	2.2636	1.892	61.5	63.5	-0.078	0.2686	-3.44359
22	NAL1CGM_6	10	66	cX:15783159	cX:15908966	3.0583	6.5625	-0.1101	-0.1043	0.0809	1.802	1.8488	1.8605	2.2308	64.5	69.5	-0.2144	-0.16175	0.754431
16	CHA2CGM_6	10	18	cX:2796545	cX:3228028	19.1335	4.0997	0.3834	0.3943	0.376	2.6333	1.0927	1.1145	1.0779	17.5	18.5	0.7777	-0.752	-0.966954
21	NAL1CGM_3	10	30	cX:4020340	cX:4414401	2.7622	5.3947	-0.1026	0.089	-0.0572	1.2573	1.1938	1.5769	1.2846	29.5	30.5	-0.01365	0.1144	-8.38095
21	NAL1CGM_3	10	33	cX:5019671	cX:5019989	4.2496	13.1595	0.0846	0.0611	0.2257	1.8079	1.2343	1.1873	1.5164	32.5	33.5	0.14575	-0.45135	-3.09674
24	NAL2CBSD_6	4	83	cIV:17866448	cIV:17492588	14.0254	6.4546	0.4321	-0.4235	-0.3894	1.1408	2.7666	1.0554	1.1235	82.5	83.5	0.00865	0.77885	90.0405
23	NAL2CBSD_3	4	87	cIV:19503371	cIV:19347016	16.1808	4.4775	-0.2421	-0.2492	0.2443	1.0172	1.0272	1.013	2	86.5	87.5	-0.4914	-0.4885	0.994098
5	CHA1CBSD_3	4	30	cIV:2397127	cIV:3389179	2.5074	8.4492	0.0756	-0.0739	-0.066	1.7771	2.0569	1.7578	1.7737	21.5	30.5	0.0017	0.13195	77.6176
17	NAL1CBSD_3	5	67	cV:5332753	cV:5018674	54.6182	6.0884	0.0647	-0.0648	-0.0645	1.0024	1.2611	1.0019	1.0026	66.5	67.5	-0.0001	0.129	-1290
17	NAL1CBSD_3	6	42	cVI:13554612	cVI:12787606	54.7466	6.0896	0.0645	-0.065	-0.0647	1.0018	1.2611	1.0022	1.0027	41.5	42.5	-0.00045	0.1294	-287.556
17	NAL1CBSD_3	6	60	cVI:7196510	cVI:5913911	53.257	6.0892	-0.0649	0.0648	-0.0644	1.0025	1.0016	1.2611	1.0027	59.5	60.5	-0.0001	0.12875	-1287.5
17	NAL1CBSD_3	8	29	cVIII:14612723	cVIII:16401996	48.1898	6.0888	-0.0648	-0.0644	0.0648	1.0026	1.0019	1.0028	1.2611	28.5	29.5	-0.12925	-0.1295	1.00193
17	NAL1CBSD_3	8	76	cVIII:21429965	cVIII:21477156	3.2445	1.2727	-0.0145	-0.0152	0.0155	1.0038	1.0032	1.0019	1.0631	75.5	76.5	-0.02965	-0.0309	1.04216
17	NAL1CBSD_3	9	78	cIX:3578486	cIX:3405381	51.9387	6.0888	-0.0648	0.0645	-0.0647	1.002	1.0025	1.2611	1.0027	77.5	78.5	-0.00035	0.12945	-369.857
17	NAL1CBSD_3	15	8	cXV:19855828	cXV:18268525	54.7148	6.0881	-0.0647	-0.0648	0.0646	1.0021	1.0025	1.0024	1.2611	6.5	8.5	-0.1295	-0.12915	0.997297
17	NAL1CBSD_3	15	67	cXV:4668905	cXV:4187935	54.6787	6.0884	0.065	-0.0645	-0.0645	1.003	1.2611	1.0021	1.0022	66.5	67.5	0.0004	0.129	322.5
17	NAL1CBSD_3	20	6	cXII:2390286	cXII:2763127	32.8711	6.0892	-0.0649	0.0652	-0.0642	1.0027	1.0007	1.2611	1.0022	5.5	6.5	0.00025	0.12845	513.8
18	NAL1CBSD_6	3	103	cIII:22683842	cIII:22806883	21.4745	7.4137	0.2172	0.2035	0.2054	1.8543	1.0364	1.009	1.0128	102.5	103	0.42075	-0.41085	-0.976471
11	CHA2CBSD_3	4	24	cIV:2397127	cIV:3389179	2.7804	4.1917	-0.0418	-0.0582	0.1071	1.3624	1.2645	1.2318	1.5624	18.5	26.5	-0.1	-0.21425	2.1425
18	NAL1CBSD_6	6	27	cVI:16676368	cVI:16482426	12.1544	7.3806	0.2006	-0.2039	-0.2145	1.0175	1.8543	1.0452	1.0241	26.5	27.5	-0.0033	0.42895	-129.985
18	NAL1CBSD_6	6	29	cVI:16110806	cVI:15579060	20.9198	7.2561	0.2309	0.2325	0.2456	1.9718	1.0155	1.0187	1.0449	28.5	29.5	0.46345	-0.49125	-1.05998
18	NAL1CBSD_6	6	41	cVI:13554612	cVI:12787606	24.121	6.4852	0.2684	-0.2774	-0.2744	1.0211	2.1247	1.0333	1.0391	40.5	41.5	-0.009	0.5489	-60.9889
18	NAL1CBSD_6	7	56	cVII:14388502	cVII:15587269	18.734	7.3827	-0.2137	-0.2057	0.2062	1.0154	1.0144	1.0303	1.8542	55.5	56.5	-0.4194	-0.41245	0.983429
18	NAL1CBSD_6	7	74	cVII:17329301	cVII:17462102	23.5338	7.2178	0.2415	-0.2344	-0.233	1.0375	1.9722	1.0203	1.0232	73.5	74.5	0.00715	0.4659	65.1608
18	NAL1CBSD_6	9	13	cIX:16897691	cIX:16336973	14.1633	6.4717	0.2737	-0.2708	-0.2745	1.0344	2.125	1.0358	1.0286	12.5	13.5	0.0029	0.5489	189.276
18	NAL1CBSD_6	9	78	cIX:3578486	cIX:3405381	16.0355	7.2103	-0.2329	0.2346	-0.2402	1.0259	1.0372	1.9722	1.0227	77.5	78.5	0.0016	0.4804	300.25
18	NAL1CBSD_6	12	46	cXII:19527211	cXII:19094612	10.5749	7.2399	-0.2347	-0.2275	0.2424	1.0477	1.018	1.0325	1.9722	45.5	46.5	-0.46225	-0.4847	1.04857
18	NAL1CBSD_6	13	2	cXIII:19270773	cXIII:18447578	2.5526	1.0233	0.0337	0.0405	0.0415	1.1809	1.0169	1.0306	1.0326	0	2.5	0.07415	-0.083	-1.11935
18	NAL1CBSD_6	17	63	cXVII:19117961	cXVII:18990126	27.0095	7.3937	-0.2211	-0.2264	0.2561	1.0771	1.0177	1.0071	1.9722	62.5	63	-0.44755	-0.51225	1.14456
18	NAL1CBSD_6	18	47	cXVIII:6089207	cXVIII:5764853	23.7202	6.5984	-0.2629	0.2629	-0.2887	1.0218	1.0733	2.125	1.0218	46.5	47.5	0	0.57735	#DIV/0!
18	NAL1CBSD_6	18	50	cXVIII:5467691	cXVIII:5328493	23.0767	6.5923	-0.2613	0.264	-0.2881	1.0261	1.0743	2.125	1.0208	49.5	50.5	0.00265	0.5762	217.434
25	NAL2CMD_3	7	40	cVII:5850494	cVII:7430003	3.6059	13.084	-0.0106	-0.0505	0.4572	2.8313	2.018	1.9381	2.9536	37.5	42.5	-0.06115	-0.9144	14.9534
26	NAL2CMD_6	7	40	cVII:5850494	cVII:7430003	3.1181	12.937	-0.0065	0.0016	0.3515	2.4476	1.7415	1.7576	2.4575	37.5	42.5	-0.00495	-0.703	142.02
20	NAL1CMD_6	8	60	cVIII:19835640	cVIII:19763055	2.9672	4.7212	0.1233	0.048	0.1882	2.5842	2.1119	1.9612	2.2416	59.5	60.5	0.1713	-0.37635	-2.19702
14	CHA2CMD_6	9	25	cIX:15633736	cIX:15454136	2.9378	7.3252	0.1571	0.1162	-0.068	2.6338	2.5373	2.4556	2.0871	21.5	26.5	0.27335	0.136	0.497531
19	NAL1CMD_3	9	19	cIX:15942731	cIX:15807909	2.6103	7.6135	0.2096	-0.0147	0.0119	2.0381	2.0437	1.595	1.6482	12.5	20.5	0.19495	-0.0238	-0.122083
14	CHA2CMD_6	9	75	cIX:4478613	cIX:3578486	2.5187	9.6476	-0.0625	-0.1131	0.236	2.5006	2.2548	2.1536	2.8517	73.5	76.5	-0.17555	-0.47195	2.68841
13	CHA2CMD_3	10	62	cX:15328439	cX:14404495	11.7008	2.9553	-0.4202	0.4323	0.4328	2.837	1.1067	2.8116	2.8127	61.5	62.5	0.01215	-0.8657	-71.251
20	NAL1CMD_6	11	61	cXI:13350113	cXI:14918058	3.8433	6.8784	0.2433	0.0235	0.0363	2.4739	2.3544	1.9147	1.9404	58.5	62.5	0.26675	-0.0726	-0.272165
13	CHA2CMD_3	11	58	cXI:15686140	cXI:15799548	3.8992	1.1842	0.4363	-0.3773	0.4932	2.8678	2.6361	1.0088	2.7499	57.5	58.5	0.05895	-0.9864	-16.7328
19	NAL1CMD_3	11	33	cXI:6331790	cXI:7316171	2.6917	11.053	-0.1933	0.2531	0.1234	1.8818	1.1288	2.0216	1.762	32.5	34.5	0.0599	-0.2467	-4.11853
13	CHA2CMD_3	12	55	cXII:22466181	cXII:21458714	4.2285	1.3676	0.3939	0.3893	-0.4195	2.7336	2.7939	2.7846	1.1671	54.5	55.5	0.78325	0.8389	1.07105
13	CHA2CMD_3	12	11	cXII:7399696	cXII:12974694	3.3273	3.0636	-0.3688	0.424	0.4823	2.9192	1.1066	2.6923	2.8089	7.5	14.5	0.05515	-0.9646	-17.4905
9	CHA1GCM_3	10	34	cX:5019989	cX:5188325	2.8379	0.9678	0.0449	0.056	0.0731	1.2934	1.0351	1.0573	1.0915	33.5	34.5	0.10095	-0.14625	-1.44874
9	CHA1GCM_3	11	58	cXI:15686140	cXI:15799548	24.7267	6.5042	-0.2289	0.2227	-0.2557	1.0308	1.0969	2	1.0432	57.5	58.5	-0.0062	0.51145	-82.4919
22	NAL1CGM_6	11	13	cXI:2880226	cXI:2915288	2.7802	10.6314	-0.1379	-0.2025	-0.0209	1.5325	1.9792	1.85	2.2132	12.5	13.5	-0.34035	0.04175	-0.122668
9	CHA1GCM_3	11	16	cXI:2970283	cXI:4502176	24.0177	6.4586	0.201	-0.2041	-0.2162	1.0347	1.8752	1.0651	1.0409	15.5	16.5	-0.0031	0.43235	-139.468
9	CHA1GCM_3	11	33	cXI:6331790	cXI:7316171	22.4372	6.4155	0.2356	-0.229	-0.2473	1.0472	2	1.0708	1.0342	32.5	33.5	0.0065	0.4947	76.1077
9	CHA1GCM_3	11	35	cXI:7483911	cXI:7719727	22.0064	6.4489	0.2515	0.2319	0.2262	2	1.0837	1.0447	1.0331	34.5	35.5	0.48345	-0.45235	-0.935671
10	CHA1GCM_6	11	35	cXI:7483911	cXI:7719727	4.3408	17.2876	0.209	0.1526	0.1715	2.0201	1.3721	1.2592	1.2971	34.5	35.5	0.3615	-0.34295	-0.948686
9	CHA1GCM_3	12	30	cXII:16407934	cXII:16811592	22.7509	6.4785	0.2039	-0.2198	-0.2034	1.0294	1.8758	1.0284	1.0612	29.5	30.5	-0.0159	0.4068	-25.5849
10	CHA1GCM_6	12	35	cXII:17533503	cXII:18180399	2.5641	6.0591	-0.0633	0.046	0.0426	1.3562	1.179	1.3976	1.3908	31.5	38.5	-0.0173	-0.0852	4.92486
27	NAL2CGM_3	12	55	cXII:22466181	cXII:21458714	4.3803	9.6658	-0.1054	-0.1072	0.1057	1.1573	1.1602	1.1565	1.5824	54.5	55.5	-0.21255	-0.2115	0.99506
2	RN2	4	45	cIV:4826000	cIV:8748959	17.5685	3.1193	0.3757	0.4074	0.4049	2.8679	1.2433	1.3067	1.3017	43.5	46.5	0.7831	-0.8098	-1.0341
23	NAL2CBSD_3	15	67	cXV:4668905	cXV:4187935	32.6769	4.4886	0.2421	-0.2509	-0.244	1.0101	2	1.0139	1.0278	66.5	67.5	-0.00885	0.488	-55.1412
24	NAL2CBSD_6	1	17	cI:16928818	cI:16444941	12.7383	6.36	-0.4182	0.4124	-0.4092	1.112	1.1054	2.7666	1.1234	16.5	17.5	-0.0057	0.8183	-143.561
24	NAL2CBSD_6	3	19	cIII:3663585	cIII:3846382	2.624	1.3653	-0.0734	-0.0907	0.0852	1.1127	1.1239	1.0891	1.4409	18.5	20.5	-0.1641	-0.1703	1.03778
24	NAL2CBSD_6	4	46	cIV:4826000	cIV:8748959	12.5126	6.565	0.4411	0.415	0.3808	2.7665	1.175	1.1227	1.0543	45.5	47.5	0.8561	-0.76155	-0.889557
4	RC2	4	49	cIV:8833268	cIV:8899624	2.6397	8.4596	0.3619	0.4355	0.6942	4.129	1.8696	2.0167	2.5342	48.5	49.5	0.7974	-1.38845	-1.74122
11	CHA2CBSD_3	4	49	cIV:8833268	cIV:8899624	2.5964	5.4669	0.0885	0.1434	0.2191	1.9497	1.2247	1.3345	1.4859	48.5	49.5	0.2319	-0.4382	-1.88961
24	NAL2CBSD_6	6	29	cVI:16110806	cVI:15579060	3.0425	2.6448	0.1405	0.1761	0.1789	1.7823	1.0723	1.1436	1.1491	28.5	29.5	0.3166	-0.35775	-1.12997
24	NAL2CBSD_6	6	41	cVI:13554612	cVI:12787606	13.186	6.3565	0.413	-0.4089	-0.415	1.1188	2.7667	1.123	1.1107	40.5	41.5	0.00405	0.8301	204.963
24	NAL2CBSD_6	11	58	cXI:15686140	cXI:15799548	13.5436	6.3992	-0.4267	0.404	-0.413	1.0874	1.1054	2.7668	1.1328	57.5	58.5	-0.0227	0.826	-36.3877
24	NAL2CBSD_6	12	26	cXII:14504277	cXII:14504297	8.4394	6.1592	0.3307	-0.3576	-0.3117	1.0892	2.4278	1.0512	1.143	25.5	26.5	-0.0269	0.6234	-23.1747
24	NAL2CBSD_6	12	55	cXII:22466181	cXII:21458714	9.523	6.3857	-0.4097	-0.4043	0.4247	1.1388	1.0979	1.1087	2.7666	54.5	55.5	-0.8139	-0.8494	1.04362
24	NAL2CBSD_6	13	8	cXIII:18216347	cXIII:18138305	13.2692	6.641	-0.3855	0.3841	-0.4507	1.0941	1.2273	2.7666	1.097	7.5	8.5	-0.00145	0.9014	-621.655
24	NAL2CBSD_6	15	67	cXV:4668905	cXV:4187935	17.5075	6.526	0.3868	-0.4321	-0.4256	1.051	2.7665	1.1286	1.1417	66.5	67.5	-0.04535	0.8512	-18.7696
24	NAL2CBSD_6	15	75	cXV:3263033	cXV:2394648	5.7281	4.3712	0.1636	-0.1913	-0.1959	1.0535	1.8281	1.1181	1.1089	74.5	75.5	-0.0277	0.3919	-14.148
25	NAL2CMD_3	12	2	cXII:7399696	cXII:12974694	2.5221	4.2379	-0.2135	-0.0581	0.0193	1.9549	2.0326	2.3433	2.4981	1.5	14.5	-0.2716	-0.03855	0.141937
26	NAL2CMD_6	12	3	cXII:7399696	cXII:12974694	2.7777	6.0375	-0.2151	0.0372	0.0995	1.8248	1.5514	2.056	2.1808	0	10.5	-0.178	-0.1991	1.11854
8	CHA1CMD_6	12	1	cXII:9335575	cXII:7399696	3.3601	13.1	-0.2755	0.1207	0.1113	2.8143	2.3503	3.1426	3.1239	0	1.5	-0.1548	-0.22265	1.43831
13	CHA2CMD_3	12	1	cXII:9335575	cXII:7399696	13.1972	3.0917	0.497	-0.4708	0.3585	2.8176	3.0421	1.1066	2.7651	0	1.5	0.02625	-0.717	-27.3143
8	CHA1CMD_6	13	28	cXIII:15496951	cXIII:15350845	2.5607	6.0462	0.1269	-0.107	-0.1313	2.8306	3.3073	2.8394	2.7908	25.5	35.5	0.0199	0.26265	13.1985
20	NAL1CMD_6	14	25	cXIV:6447212	cXIV:7083483	2.7484	6.2458	-0.1496	-0.1852	0.0991	1.9766	2.1488	2.0775	2.6463	24.5	25	-0.33485	-0.1983	0.592205
8	CHA1CMD_6	15	0	cXV:20010271	cXV:19272571	3.1861	7.364	-0.0461	0.1065	-0.1738	2.7984	2.9329	3.2382	2.6776	0	0.5	0.0604	0.34755	5.75414
13	CHA2CMD_3	15	43	cXV:9270412	cXV:9593287	2.7346	0.4563	0.1635	0.0575	-0.0334	2.8764	2.8281	2.6161	2.4343	41.5	44.5	0.22105	0.06675	0.301968
26	NAL2CMD_6	17	49	cXVII:14795651	cXVII:14929272	5.7713	12.521	-0.0012	0.0798	-0.3078	1.7616	2.2178	2.3798	1.6046	48.5	49.5	0.0785	0.6157	7.84331
13	CHA2CMD_3	17	62	cXVII:17663469	cXVII:18890172	3.9561	1.9293	0.3776	0.3906	-0.4963	2.6101	2.8215	2.8476	1.0738	61.5	63	0.76815	0.9926	1.2922
20	NAL1CMD_6	18	37	cXVIII:5346920	cXVIII:9698745	2.5399	4.7535	-0.0659	0.1787	-0.1021	2.1968	2.0436	2.5328	1.9713	30.5	40.5	0.11275	0.20415	1.81064
13	CHA2CMD_3	19	11	cVIII:1179713	cVIII:1032163	2.5429	0.4276	-0.0736	-0.0952	-0.0824	2.4813	2.8364	2.7931	2.8188	9.5	12	-0.16875	0.1647	-0.976
19	NAL1CMD_3	19	0	cVIII:4424899	cVIII:4424533	4.6549	12.1813	0.049	-0.082	-0.2331	1.5217	2.1518	1.8899	1.5876	0	0.5	-0.03295	0.4662	-14.1487
13	CHA2CMD_3	14	10	cXIV:15032980	cXIV:16101978	3.5431	1.218	-0.411	-0.4663	-0.4139	1.0286	2.789	2.6783	2.7831	9.5	10.5	-0.87725	0.8278	-0.943631
20	NAL1CMD_6	14	10	cXIV:15032980	cXIV:16101978	4.4062	13.3584	0.3139	0.5087	0.3295	3.5576	1.8813	2.2708	1.9124	9.5	10.5	0.8226	-0.65895	-0.801058
16	CHA2CGM_6	12	9	cXII:7399696	cXII:12974694	23.7349	4.1239	-0.3637	0.3842	-0.3964	1.1131	1.1375	2.6333	1.072	6.5	12.5	0.02055	0.79285	38.5815
21	NAL1CGM_3	15	16	cXV:14794394	cXV:11697430	3.2402	6.4469	-0.0747	0.0664	-0.0916	1.2061	1.2567	1.5387	1.2227	14.5	17.5	-0.0083	0.1833	-22.0843
9	CHA1GCM_3	15	8	cXV:19855828	cXV:18268525	22.629	6.3888	-0.2396	-0.2424	0.2318	1.036	1.0571	1.0516	2	6.5	8.5	-0.482	-0.46365	0.961929
16	CHA2CGM_6	15	69	cXV:4187935	cXV:3294131	26.7309	4.0959	0.3825	-0.3745	-0.3915	1.1014	2.6333	1.1193	1.0853	68.5	69.5	0.00805	0.78295	97.2609
16	CHA2CGM_6	15	67	cXV:4668905	cXV:4187935	28.3047	4.0975	0.3823	-0.3741	-0.392	1.1011	2.6333	1.1205	1.0846	66.5	67.5	0.00825	0.78405	95.0364
16	CHA2CGM_6	15	56	cXV:6153791	cXV:5796353	29.1193	4.0845	0.385	-0.3812	-0.3845	1.102	2.6333	1.101	1.0944	55.5	56.5	0.0038	0.76895	202.355
9	CHA1GCM_3	16	82	cXVI:17554162	cXVI:17725986	33.8259	6.4131	-0.2306	0.246	-0.236	1.0669	1.0468	2	1.036	81.5	83	0.01545	0.47195	30.5469
27	NAL2CGM_3	17	0	cXVII:706002	cXVII:705621	3.1352	4.8033	0.0546	0.0095	0.0111	1.2494	1.208	1.118	1.1212	0	0.5	0.0641	-0.0223	-0.347894
22	NAL1CGM_6	18	38	cXVIII:5346920	cXVIII:9698745	2.9609	7.1338	0.1353	-0.1055	-0.0172	1.9211	2.1664	1.6849	1.8615	25.5	40.5	0.0298	0.03435	1.15268
